# Supplementary material for: Correction: Serodiagnosis of Tuberculosis in Asian Elephants (Elephas maximus) in Southern India: A Latent Class Analysis
Source: PLoS One. 2023 Nov 13;18(11):e0294550. doi: 10.1371/journal.pone.0294550 (PMC10642802; doi:10.1371/journal.pone.0294550)
Supplement: S2 File — (XLSX) [file pone.0294550.s002.xlsx]

## Sheet: Fig1A
ESAT6 negative	ESAT6 positive
0.004	0.207
0.011	0.209
0.032	0.225
0.033	0.226
0.035	0.229
0.036	0.24
0.036	0.24
0.037	0.24
0.037	0.24
0.038	0.247
0.039	0.248
0.039	0.261
0.042	0.262
0.042	0.265
0.042	0.272
0.044	0.273
0.047	0.274
0.047	0.275
0.048	0.276
0.048	0.279
0.049	0.289
0.05	0.289
0.051	0.29
0.052	0.314
0.057	0.32
0.059	0.323
0.061	0.326
0.062	0.329
0.063	0.332
0.064	0.349
0.064	0.39
0.065	0.392
0.067	0.393
0.068	0.405
0.069	0.575
0.069	0.578
0.071	0.608
0.072
0.074
0.081
0.081
0.082
0.085
0.087
0.088
0.09
0.09
0.091
0.093
0.094
0.094
0.095
0.097
0.099
0.099
0.099
0.103
0.105
0.105
0.106
0.107
0.107
0.109
0.109
0.11
0.11
0.11
0.111
0.112
0.113
0.113
0.113
0.114
0.115
0.116
0.116
0.117
0.117
0.117
0.118
0.119
0.119
0.12
0.12
0.121
0.121
0.123
0.123
0.124
0.124
0.124
0.124
0.125
0.126
0.128
0.129
0.13
0.13
0.13
0.13
0.13
0.131
0.131
0.132
0.133
0.133
0.135
0.135
0.136
0.137
0.138
0.139
0.139
0.139
0.139
0.14
0.141
0.144
0.145
0.148
0.149
0.15
0.152
0.152
0.154
0.156
0.157
0.158
0.158
0.165
0.171
0.173
0.176
0.179
0.182
0.184
0.186
0.189
0.19
0.19
0.19
0.195

## Sheet: Fig 1D
CFP10 negative	CFP10 positive
0.017	0.338
0.021	0.34
0.026	0.34
0.042	0.34
0.046	0.343
0.048	0.349
0.049	0.354
0.052	0.365
0.053	0.365
0.066	0.37
0.067	0.37
0.068	0.372
0.072	0.374
0.074	0.376
0.075	0.377
0.078	0.382
0.079	0.389
0.081	0.397
0.082	0.401
0.082	0.404
0.082	0.424
0.086	0.426
0.086	0.433
0.086	0.437
0.088	0.477
0.088	0.483
0.089	0.485
0.091	0.492
0.091	0.503
0.093	0.514
0.098	0.516
0.099	0.528
0.099	0.536
0.102	0.54
0.104	0.553
0.104	0.56
0.105	0.608
0.11	0.705
0.111	0.791
0.111	0.818
0.116	0.82
0.116
0.116
0.117
0.118
0.119
0.119
0.12
0.122
0.124
0.126
0.126
0.127
0.133
0.133
0.134
0.134
0.136
0.136
0.138
0.148
0.151
0.152
0.152
0.162
0.162
0.164
0.169
0.171
0.172
0.172
0.172
0.175
0.188
0.192
0.192
0.194
0.197
0.199
0.2
0.206
0.207
0.209
0.209
0.21
0.211
0.213
0.214
0.218
0.221
0.222
0.222
0.222
0.223
0.226
0.228
0.231
0.235
0.237
0.241
0.242
0.248
0.248
0.251
0.251
0.259
0.261
0.262
0.264
0.264
0.265
0.266
0.27
0.27
0.271
0.283
0.284
0.284
0.284
0.287
0.288
0.288
0.289
0.289
0.291
0.297
0.297
0.298
0.303
0.305
0.315
0.316
0.32
0.326
0.329
0.333
0.337

## Sheet: Fig 1J
PE_PGRS17 negative	PE_PGRS17 positive
0.004	0.207
0.007	0.225
0.01	0.234
0.012	0.235
0.012	0.243
0.013	0.252
0.014	0.261
0.014	0.265
0.015	0.266
0.017	0.28
0.021	0.284
0.024	0.289
0.025	0.292
0.026	0.296
0.026	0.296
0.027	0.299
0.028	0.31
0.031	0.314
0.033	0.315
0.033	0.316
0.034	0.317
0.035	0.321
0.035	0.328
0.04	0.332
0.042	0.334
0.042	0.342
0.043	0.35
0.044	0.353
0.044	0.361
0.045	0.363
0.05	0.367
0.051	0.368
0.052	0.37
0.053	0.37
0.056	0.371
0.058	0.371
0.06	0.372
0.06	0.377
0.06	0.378
0.062	0.381
0.063	0.382
0.064	0.385
0.064	0.393
0.065	0.393
0.066	0.405
0.066	0.417
0.067	0.42
0.068	0.421
0.07	0.427
0.074	0.429
0.074	0.432
0.077	0.437
0.08	0.439
0.084	0.441
0.085	0.452
0.085	0.459
0.087	0.474
0.089	0.482
0.093	0.489
0.093	0.492
0.097	0.496
0.099	0.496
0.101	0.503
0.101	0.522
0.104	0.533
0.107	0.536
0.115	0.573
0.117	0.577
0.117	0.59
0.121	0.592
0.123	0.605
0.128	0.611
0.129	0.612
0.132	0.618
0.14	0.626
0.142	0.693
0.145	0.7
0.149	0.836
0.15
0.153
0.155
0.155
0.156
0.162
0.162
0.171
0.177
0.179
0.185
0.186
0.19
0.193
0.194
0.194
0.195
0.195
0.203
0.207
0.211
0.213
0.214
